# Supplementary material for: Evaluation of the Antibacterial Activity of Cinnamic Acid and Its Derivatives: Synergistic Effects with Cloxacillin
Source: Molecules. 2025 Feb 2;30(3):660. doi: 10.3390/molecules30030660 (PMC11820451; doi:10.3390/molecules30030660)
Supplement: Supplementary file 1 [file molecules-30-00660-s001.zip]

Archive with 1 entries (1 files):
- molecules-3391736-supplementary.pdf
